# Supplementary material for: A graph-theoretic framework for quantitative analysis of angiogenic networks
Source: BioData Min. 2025 Oct 2;18:69. doi: 10.1186/s13040-025-00478-1 (PMC12492523; doi:10.1186/s13040-025-00478-1)
Supplement: Supplementary file 1 — Supplementary Material 1 [file 13040_2025_478_MOESM1_ESM.py]

# A Graph-Theoretic Framework for Quantitative Analysis of Angiogenic Networks (2025)


import os
import numpy as np
import matplotlib.pyplot as plt
import networkx as nx
from skimage import io, color, filters, morphology
from skimage.morphology import skeletonize
from scipy.spatial import KDTree, distance
from scipy.stats import zscore
from skimage.measure import label, regionprops
import pandas as pd

# Image preprocessing (this will return the original, binarized and skeletonized images)
def preprocess_image(image_path, gaussian_sigma=1, min_size=64):
    
    image = io.imread(image_path)
    gray = color.rgb2gray(image) if image.ndim == 3 else image
    blurred = filters.gaussian(gray, sigma=gaussian_sigma)
    binary = blurred > filters.threshold_otsu(blurred)
    binary = morphology.remove_small_objects(binary, min_size=min_size)
    skeleton = skeletonize(binary)
    return image, binary, skeleton

# Graph extraction from the skeletonized image (this will return the 2D graph with its node coordinates)
def extract_graph(skeleton):
    
    coords = np.column_stack(np.where(skeleton))
    tree = KDTree(coords)

    G = nx.Graph()
    for i, point in enumerate(coords):
        G.add_node(i, pos=(point[1], point[0]))  # (x, y)

    pairs = tree.query_pairs(r=np.sqrt(2))  # (8-connected neighbors)
    for i, j in pairs:
        dist = np.linalg.norm(coords[i] - coords[j])
        G.add_edge(i, j, weight=dist)

    return G, coords

# Computing all the 2D graph metrics (this computes all the required graph metrics stated in the manuscript)
def compute_graph_metrics(G, coords, max_pairs=500):
   
    num_nodes = G.number_of_nodes()
    num_edges = G.number_of_edges()
    degrees = [deg for _, deg in G.degree()]

    metrics = {
        "num_nodes": num_nodes,
        "num_edges": num_edges,
        "avg_degree": np.mean(degrees),
        "avg_clustering": nx.average_clustering(G),
        "efficiency": nx.global_efficiency(G),
        "network_density": num_edges / num_nodes if num_nodes else 0,
        "num_components": nx.number_connected_components(G),
    }

    largest_cc = max(nx.connected_components(G), key=len)
    metrics["largest_component_size"] = len(largest_cc)
    metrics["connectivity_index"] = len(largest_cc) / num_nodes if num_nodes else 0

    if nx.is_connected(G):
        metrics["avg_shortest_path"] = nx.average_shortest_path_length(G)
        metrics["diameter"] = nx.diameter(G)
    else:
        metrics["avg_shortest_path"] = None
        metrics["diameter"] = None

    bet = nx.betweenness_centrality(G, weight='weight')
    metrics["avg_betweenness_centrality"] = np.mean(list(bet.values()))

    tortuosities = []
    nodes = list(G.nodes())
    np.random.seed(42)
    for _ in range(min(max_pairs, len(nodes)**2)):
        u, v = np.random.choice(nodes, 2, replace=False)
        try:
            path = nx.shortest_path(G, source=u, target=v, weight='weight')
            path_len = sum(G[path[i]][path[i + 1]]['weight'] for i in range(len(path) - 1))
            euclid = distance.euclidean(G.nodes[u]['pos'], G.nodes[v]['pos'])
            if euclid > 0:
                tortuosities.append(path_len / euclid)
        except:
            continue
    metrics["avg_tortuosity"] = np.mean(tortuosities) if tortuosities else None

    return metrics

# Radial zone analysis (Perform radial zone analysis to categorize nodes by their distance from the center)
def radial_zones(G, center, radius_step=50, max_radius=300):
   
    pos = nx.get_node_attributes(G, 'pos')
    zones = {f"zone_{i}": 0 for i in range(1, int(max_radius / radius_step) + 1)}
    for _, p in pos.items():
        dist = np.sqrt((p[0] - center[0])**2 + (p[1] - center[1])**2)
        zone = int(dist // radius_step) + 1
        if f"zone_{zone}" in zones:
            zones[f"zone_{zone}"] += 1
    return zones

# Normalize zone counts by area (The zone counts have to be normalized by area in order to put all zones on a comparable scale)
def normalize_zones_by_area(zones, radius_step=50):
  
    densities = {}
    for i in range(1, len(zones) + 1):
        outer_r = i * radius_step
        inner_r = (i - 1) * radius_step
        area = np.pi * (outer_r**2 - inner_r**2)
        key = f"zone_{i}"
        densities[f"density_{key}"] = zones[key] / area if area > 0 else 0
    return densities

# Plot radial distribution
def plot_radial_distribution(zones, output_prefix):
 
    zone_labels = list(zones.keys())
    counts = list(zones.values())

    plt.figure(figsize=(8, 4))
    plt.bar(zone_labels, counts, color='skyblue')
    plt.xlabel("Radial Zone")
    plt.ylabel("Number of Nodes")
    plt.xticks(rotation=45)
    plt.tight_layout()
    plt.savefig(f"{output_prefix}_radial_distribution.png", dpi=300)
    plt.close()

# Data plots
def visualize_all(original, skeleton, G, output_prefix="output"):
 
    pos = nx.get_node_attributes(G, 'pos')

    fig, ax = plt.subplots(figsize=(8, 8))
    ax.imshow(original, cmap='gray')
    ax.axis('off')
    plt.tight_layout()
    plt.savefig(f"{output_prefix}_original.png", dpi=300)
    plt.close()

    fig, ax = plt.subplots(figsize=(8, 8))
    ax.imshow(skeleton, cmap='gray')
    ax.axis('off')
    plt.tight_layout()
    plt.savefig(f"{output_prefix}_skeleton.png", dpi=300)
    plt.close()

    fig, ax = plt.subplots(figsize=(8, 8))
    ax.imshow(original, cmap='gray')
    nx.draw(G, pos, node_size=2, edge_color='cyan', width=0.5, ax=ax)
    ax.axis('off')
    plt.tight_layout()
    plt.savefig(f"{output_prefix}_graph_overlay.png", dpi=300)
    plt.close()

    coords = np.array([pos[n] for n in G.nodes()])
    x = coords[:, 0]
    y = coords[:, 1]
    fig, ax = plt.subplots(figsize=(8, 8))
    ax.scatter(x, y, s=5, color='blue')
    ax.set_xlabel("X (pixels)")
    ax.set_ylabel("Y (pixels)")
    ax.invert_yaxis()
    ax.grid(True, linestyle='--', alpha=0.5)
    plt.tight_layout()
    plt.savefig(f"{output_prefix}_node_scatter.png", dpi=300)
    plt.close()

# Compute composite score (other metrics worth evaluating; involves sum of z-scores of key metrics)
def compute_composite_score(metrics_dict):
   
    keys = ["num_nodes", "num_edges", "avg_degree", "avg_clustering", "efficiency"]
    values = [metrics_dict[k] for k in keys]
    z_scores = zscore(values)
    composite_score = np.sum(z_scores)
    z_components = {f"z_{k}": z for k, z in zip(keys, z_scores)}
    return composite_score, z_components

# Analysis pipeline
def analyze_tube_formation(image_path, save_excel=True, output_prefix="result"):
 
    print(f"Processing: {os.path.basename(image_path)}")

    original, binary, skeleton = preprocess_image(image_path)
    G, coords = extract_graph(skeleton)
    metrics = compute_graph_metrics(G, coords)

    center = (original.shape[1] // 2, original.shape[0] // 2)
    zones = radial_zones(G, center=center)
    densities = normalize_zones_by_area(zones)
    score, z_components = compute_composite_score(metrics)

    print("\n=== Raw Graph Metrics ===")
    for k, v in metrics.items():
        print(f"{k}: {v:.4f}" if isinstance(v, float) else f"{k}: {v}")

    print("\n=== Z-score Normalized Metrics ===")
    for k, v in z_components.items():
        print(f"{k}: {v:.4f}")

    print(f"\nComposite Score: {score:.4f}")

    visualize_all(original, skeleton, G, output_prefix=output_prefix)
    plot_radial_distribution(zones, output_prefix)

    results = {
        **metrics,
        **z_components,
        **zones,
        **densities,
        "composite_score": score
    }

    if save_excel:
        df = pd.DataFrame([results])
        excel_path = f"{output_prefix}_results.xlsx"
        df.to_excel(excel_path, index=False)
        print(f" Results exported to: {excel_path}")

    return results


#Include image path and output file name 
image_path = r"C:\\.jpg"
output_prefix = "tube_formation_output"
analyze_tube_formation(image_path, output_prefix=output_prefix)
